# Supplementary material for: Transcriptomic study of Herpes simplex virus type-1 using full-length sequencing techniques
Source: Sci Data. 2018 Nov 27;5:180266. doi: 10.1038/sdata.2018.266 (PMC6257044; doi:10.1038/sdata.2018.266)
Supplement: Supplementary file 1 [file sdata2018266-isa1.zip]

Archive with 3 entries (3 files):
- i_Investigation.txt
- s_study_Tombacz.txt
- a_assay_Tombacz.txt
