# Supplementary material for: Transcriptomic study of Herpes simplex virus type-1 using full-length sequencing techniques
Source: Sci Data. 2018 Nov 27;5:180266. doi: 10.1038/sdata.2018.266 (PMC6257044; doi:10.1038/sdata.2018.266)
Supplement: Supplementary file 1 [file sdata2018266-isa1.zip › i_Investigation.txt]

# Investigation File generated for Scientific Data with Investigation File Authoring Tool version 0.1.0 on 22/10/2018 - This metadata file is CC0
ONTOLOGY SOURCE REFERENCE
Term Source Name	NCBITaxon	UO	OBI	IDO	EFO	ERO
Term Source File	http://data.bioontology.org/ontologies/NCBITAXON	http://data.bioontology.org/ontologies/UO	http://data.bioontology.org/ontologies/OBI	http://data.bioontology.org/ontologies/IDO	http://data.bioontology.org/ontologies/EFO	http://data.bioontology.org/ontologies/ERO
Term Source Version	2016AB	unknown	2014-08-18	2017-11-03		2013-08-02
Term Source Description	National Center for Biotechnology Information (NCBI) Organismal Classification	Units of Measurement Ontology	Ontology for Biomedical Investigations	Infectious Disease Ontology	Experimental Factor Ontology	Eagle-I Research Resource Ontology
INVESTIGATION
Investigation Identifier
Investigation Title
Investigation Description
Investigation Submission Date
Investigation Public Release Date
INVESTIGATION PUBLICATIONS
Investigation PubMed ID
Investigation Publication DOI
Investigation Publication Author List
Investigation Publication Title
Investigation Publication Status
Investigation Publication Status Term Accession Number
Investigation Publication Status Term Source REF
INVESTIGATION CONTACTS
Investigation Person Last Name
Investigation Person Mid Initials
Investigation Person First Name
Investigation Person Address
Investigation Person Phone
Investigation Person Fax
Investigation Person Email
Investigation Person Affiliation
Investigation Person Roles
Investigation Person Roles Term Accession Number
Investigation Person Roles Term Source REF
STUDY
Study Identifier	10.1038/sdata.2018.266
Study Title	Transcriptomic study of Herpes simplex virus type-1 using full-length sequencing techniques
Study Submission Date	20/04/2018
Study Public Release Date	27/11/2018
Study Description	http://www.nature.com/articles/sdata2018266#abstract
Study File Name	s_study_Tombacz.txt
Comment[Subject Keywords]	//;///;///;//
Comment[Manuscript Licence]	CC BY-4.0
Comment[Experimental Metadata Licence]	CC0
Comment[Supplementary Information File Name]	
Comment[Supplementary Information File Type]	x-zip-compressed
Comment[Supplementary Information File URL]	http://www.nature.com/articles/sdata2018266#supplementary-information
Comment[Data Repository]	Gene Expression Omnibus;European Nucleotide Archive
Comment[Data Record Accession]	GSE97785;ERP107347
Comment[Data Record URI]	http://identifiers.org/geo:GSE97785;http://identifiers.org/ena.embl:ERP107347
STUDY DESIGN DESCRIPTORS
Study Design Type	transcription profiling by high throughput sequencing design	parallel group design
Study Design Type Term Accession Number	OBI:0001239	OBI:0500006
Study Design Type Term Source REF	OBI	OBI
STUDY PUBLICATIONS
Study PubMed ID	""
Study Publication DOI	doi:10.3389/fmicb.2017.01079
Study Publication Author List	""
Study Publication Title	""
Study Publication Status	published
Study Publication Status Term Accession Number	
Study Publication Status Term Source REF	
STUDY FACTORS
Study Factor Name	sample timepoint post-infection	rt priming	cap-selection	amplification	size selection	library preparation	platform
Study Factor Type	temporal_interval	assay material selection	cap analysis of gene expression assay	enzymatic amplification	size fractionation	nucleic acid library construction protocol	Technology Platform
Study Factor Type Term Accession Number	http://www.ifomis.org/bfo/1.1/span#TemporalInterval	""	OBI:0001674	OBI:0600058	http://www.ebi.ac.uk/efo/EFO_0004183	http://www.ebi.ac.uk/efo/EFO_0004184	""
Study Factor Type Term Source REF	IDO	""	OBI	OBI	EFO	EFO	""
STUDY ASSAYS
Study Assay Measurement Type	total RNA
Study Assay Measurement Type Term Accession Number	http://www.ebi.ac.uk/efo/EFO_0004964
Study Assay Measurement Type Term Source REF	EFO
Study Assay Technology Type	RNA sequencing assay
Study Assay Technology Type Term Accession Number	OBI:0001177
Study Assay Technology Type Term Source REF	OBI
Study Assay Technology Platform	""
Study Assay File Name	a_assay_Tombacz.txt
STUDY PROTOCOLS
Study Protocol Name	Viruses, cells and infection 	RNA purification	PacBio SMRTbell library preparation 	Oxford Nanopore 1D cDNA sequencing 	Direct RNA sequencing	Read processing
Study Protocol Type	viral infection	RNA extraction	RNA sequencing assay	RNA sequencing assay	RNA sequencing assay	data transformation
Study Protocol Type Term Accession Number	ERO:0000729	OBI:0666666	OBI:0001177	OBI:0001177	OBI:0001177	OBI:0200000
Study Protocol Type Term Source REF	ERO	OBI	OBI	OBI	OBI	ERO
Study Protocol Description						
Study Protocol URI	""	""	""	""	""	""
Study Protocol Version						
Study Protocol Parameters Name	""	""	instrument; manufacturer	instrument; manufacturer	instrument; manufacturer	""
Study Protocol Parameters Name Term Accession Number	""	""	""	""	""	""
Study Protocol Parameters Name Term Source REF	""	""	""	""	""	""
Study Protocol Components Name	""	""	""	""	""	""
Study Protocol Components Type	""	""	""	""	""	""
Study Protocol Components Type Term Accession Number	""	""	""	""	""	""
Study Protocol Components Type Term Source REF	""	""	""	""	""	""
STUDY CONTACTS
Study Person Last Name	Boldogkői	Szűcs	Balázs	Sharon	Snyder	Tombácz
Study Person First Name	Zsolt	Attila	Zsolt	Donald	Michael	Dóra
Study Person Mid Initials						
Study Person Email	boldogkoi.zsolt@med.u-szeged.hu	""	""	""	""	tombacz.dora@med.u-szeged.hu
Study Person Phone						
Study Person Fax						
Study Person Address						
Study Person Affiliation	Department of Medical Biology, Faculty of Medicine, University of Szeged, Szeged, 6720, Hungary	Department of Medical Biology, Faculty of Medicine, University of Szeged, Szeged, 6720, Hungary	Department of Medical Biology, Faculty of Medicine, University of Szeged, Szeged, 6720, Hungary	Department of Genetics, School of Medicine, Stanford University, Stanford, California, 94305, USA	Department of Genetics, School of Medicine, Stanford University, Stanford, California, 94305, USA	Department of Medical Biology, Faculty of Medicine, University of Szeged, Szeged, 6720, Hungary
Study Person Roles						
Study Person Roles Term Accession Number						
Study Person Roles Term Source REF						
Comment[Study Person ORCID]					0000-0003-0784-7987	0000-0001-5520-2978
Comment[Funder]						
Comment[FundRef ID]						
Comment[Funder Term Source REF]						
Comment[Grant Identifier]						
