# Supplementary material for: Transcriptomic study of Herpes simplex virus type-1 using full-length sequencing techniques
Source: Sci Data. 2018 Nov 27;5:180266. doi: 10.1038/sdata.2018.266 (PMC6257044; doi:10.1038/sdata.2018.266)
Supplement: Supplementary file 1 [file sdata2018266-isa1.zip › s_study_Tombacz.txt]

Source Name	Characteristics[organism]	Term Source REF	Term Accession Number	Protocol REF	Protocol REF	Sample Name	Material Type	Term Source REF	Term Accession Number	Factor Value[sample timepoint post-infection]	Unit	Term Source REF	Term Accession Number	Factor Value[rt priming]	Factor Value[cap-selection]	Factor Value[amplification]	Factor Value[size selection]	Factor Value[library preparation]	Factor Value[platform]
Herpes simplex virus type-1	Human alphaherpesvirus 1	NCBITaxon	NCBITaxon:10298	Viruses, cells and infection	RNA purification	sample_1	total RNA	EFO	EFO:0004964	1; 2; 4; 6; 8; 12	hour	UO	UO:0000032	Oligo(d)T	no	yes	Bluepippin 0.8-2kb	PacBio Isoform seq	RSII
Herpes simplex virus type-1	Human alphaherpesvirus 1	NCBITaxon	NCBITaxon:10298	Viruses, cells and infection	RNA purification	sample_2	total RNA	EFO	EFO:0004964	1; 2; 4; 6; 8; 12	hour	UO	UO:0000032	Oligo(d)T	no	yes	Bluepippin 2-3kb	PacBio Isoform seq	RSII
Herpes simplex virus type-1	Human alphaherpesvirus 1	NCBITaxon	NCBITaxon:10298	Viruses, cells and infection	RNA purification	sample_3	total RNA	EFO	EFO:0004964	1; 2; 4; 6; 8; 12	hour	UO	UO:0000032	Oligo(d)T	no	yes	Bluepippin 3-5kb	PacBio Isoform seq	RSII
Herpes simplex virus type-1	Human alphaherpesvirus 1	NCBITaxon	NCBITaxon:10298	Viruses, cells and infection	RNA purification	sample_4	total RNA	EFO	EFO:0004964	1; 2; 4; 6; 8; 12	hour	UO	UO:0000032	Oligo(d)T	no	yes	Bluepippin 5kb+	PacBio Isoform seq	RSII
Herpes simplex virus type-1	Human alphaherpesvirus 1	NCBITaxon	NCBITaxon:10298	Viruses, cells and infection	RNA purification	sample_5	total RNA	EFO	EFO:0004964	1; 2; 4; 6; 8; 12	hour	UO	UO:0000032	Oligo(d)T	no	yes	no	PacBio Isoform seq	RSII
Herpes simplex virus type-1	Human alphaherpesvirus 1	NCBITaxon	NCBITaxon:10298	Viruses, cells and infection	RNA purification	sample_6	total RNA	EFO	EFO:0004964	1; 2; 4; 6; 8; 12	hour	UO	UO:0000032	Random	no	yes	no	PacBio Isoform seq	RSII
Herpes simplex virus type-1	Human alphaherpesvirus 1	NCBITaxon	NCBITaxon:10298	Viruses, cells and infection	RNA purification	sample_7	total RNA	EFO	EFO:0004964	1; 2; 3; 4; 5; 6; 8; 12; 18; 24	hour	UO	UO:0000032	Oligo(d)T	no	yes	no	PacBio Isoform seq	Sequel
Herpes simplex virus type-1	Human alphaherpesvirus 1	NCBITaxon	NCBITaxon:10298	Viruses, cells and infection	RNA purification	sample_8	total RNA	EFO	EFO:0004964	1; 2; 3; 4; 5; 6; 8; 12; 18; 24	hour	UO	UO:0000032	Oligo(d)T	yes	yes	no	ONT cDNA	MinION
Herpes simplex virus type-1	Human alphaherpesvirus 1	NCBITaxon	NCBITaxon:10298	Viruses, cells and infection	RNA purification	sample_9	total RNA	EFO	EFO:0004964	1; 2; 3; 4; 5; 6; 8; 12; 18; 24	hour	UO	UO:0000032	Oligo(d)T	no	yes	no	ONT cDNA	MinION
Herpes simplex virus type-1	Human alphaherpesvirus 1	NCBITaxon	NCBITaxon:10298	Viruses, cells and infection	RNA purification	sample_10	total RNA	EFO	EFO:0004964	1; 2; 3; 4; 5; 6; 8; 12; 18; 24	hour	UO	UO:0000032	Random	no	yes	no	ONT cDNA	MinION
Herpes simplex virus type-1	Human alphaherpesvirus 1	NCBITaxon	NCBITaxon:10298	Viruses, cells and infection	RNA purification	sample_11	total RNA	EFO	EFO:0004964	1; 2; 3; 4; 5; 6; 8; 12; 18; 24	hour	UO	UO:0000032	Oligo(d)T	no	no	no	ONT Direct RNA	MinION
