# Supplementary material for: Transcriptomic study of Herpes simplex virus type-1 using full-length sequencing techniques
Source: Sci Data. 2018 Nov 27;5:180266. doi: 10.1038/sdata.2018.266 (PMC6257044; doi:10.1038/sdata.2018.266)
Supplement: Supplementary file 1 [file sdata2018266-isa1.zip › a_assay_Tombacz.txt]

Sample Name	Protocol REF	Parameter Value[instrument]	Parameter Value[manufacturer]	Protocol REF	Assay Name	Raw Data File	Comment[Data Repository]	Comment[Data Record Accession]	Comment[Data Record URI]
sample_1	PacBio SMRTbell library preparation	RSII	Pacific BioSciences	Read processing	sample_1_sequencing	GSM2577457	Gene Expression Omnibus	GSE97785	http://identifiers.org/geo:GSE97785
sample_2	PacBio SMRTbell library preparation	RSII	Pacific BioSciences	Read processing	sample_2_sequencing	GSM2577458	Gene Expression Omnibus	GSE97785	http://identifiers.org/geo:GSE97785
sample_3	PacBio SMRTbell library preparation	RSII	Pacific BioSciences	Read processing	sample_3_sequencing	GSM2577459	Gene Expression Omnibus	GSE97785	http://identifiers.org/geo:GSE97785
sample_4	PacBio SMRTbell library preparation	RSII	Pacific BioSciences	Read processing	sample_4_sequencing	GSM2577460	Gene Expression Omnibus	GSE97785	http://identifiers.org/geo:GSE97785
sample_5	PacBio SMRTbell library preparation	RSII	Pacific BioSciences	Read processing	sample_5_sequencing	GSM2577461	Gene Expression Omnibus	GSE97785	http://identifiers.org/geo:GSE97785
sample_6	PacBio SMRTbell library preparation	RSII	Pacific BioSciences	Read processing	sample_6_sequencing	GSM2577462	Gene Expression Omnibus	GSE97785	http://identifiers.org/geo:GSE97785
sample_7	PacBio SMRTbell library preparation	Sequel	Pacific BioSciences	Read processing	sample_7_sequencing	ERX2428047	European Nucleotide Archive	ERP107347	http://identifiers.org/ena.embl:ERP107347
sample_8	Oxford Nanopore 1D cDNA sequencing	MinION	Oxford Nanopore Technologies	Read processing	sample_8_sequencing	ERX2428043	European Nucleotide Archive	ERP107347	http://identifiers.org/ena.embl:ERP107347
sample_9	Oxford Nanopore 1D cDNA sequencing	MinION	Oxford Nanopore Technologies	Read processing	sample_9_sequencing	ERX2428044	European Nucleotide Archive	ERP107347	http://identifiers.org/ena.embl:ERP107347
sample_10	Oxford Nanopore 1D cDNA sequencing	MinION	Oxford Nanopore Technologies	Read processing	sample_10_sequencing	ERX2428046	European Nucleotide Archive	ERP107347	http://identifiers.org/ena.embl:ERP107347
sample_11	Direct RNA sequencing	MinION	Oxford Nanopore Technologies	Read processing	sample_11_sequencing	ERX2428045	European Nucleotide Archive	ERP107347	http://identifiers.org/ena.embl:ERP107347
